# Supplementary material for: Body-Size Misperception among Overweight Children and Adolescents in Greece: A Cross-Sectional Study
Source: Nutrients. 2023 Apr 8;15(8):1814. doi: 10.3390/nu15081814 (PMC10145176; doi:10.3390/nu15081814)
Supplement: Supplementary file 1 [file nutrients-15-01814-s001.zip]

Archive with 1 entries (1 files):
- nutrients-2227323-supplementary.pdf
